# Supplementary material for: Immunological Roles of TmToll-2 in Response to Escherichia coli Systemic Infection in Tenebrio molitor
Source: Int J Mol Sci. 2022 Nov 21;23(22):14490. doi: 10.3390/ijms232214490 (PMC9699188; doi:10.3390/ijms232214490)
Supplement: Supplementary file 1 [file ijms-23-14490-s001.zip]

Archive with 1 entries (1 files):
- ijms-1981714-supplementary.pdf
